# Supplementary material for: Supertertiary protein structure affects an allosteric network
Source: Proc Natl Acad Sci U S A. 2020 Sep 14;117(39):24294–304. doi: 10.1073/pnas.2007201117 (PMC7533695; doi:10.1073/pnas.2007201117)
Supplement: Supplementary File [file pnas.2007201117.sd01.xlsx]

## Sheet: Dataset S1A (6 AA CRIPT PDZ)
	CRIPT 15 AA
		kon (s-1 µM-1)	SE	koff (s-1)	SE	Kd (µM)	SE
	WT	8.568	0.1075	12.27	0.1288	1.43207	0.023427
	G322A	7.985	0.1002	3.479	0.01843	0.435692	0.00593452
	F325A	10.73	0.1524	25.75	0.2225	2.39981	0.0398971
	I327V	7.565	0.07553	62.33	1.056	8.23926	0.162026
	G330A	8.749	0.311	97.3	0.386	11.1213	0.397781
	E334A	8.275	0.149	21.54	0.2108	2.60302	0.0533456
	G335A	12.32	0.2064	4.468	0.01119	0.362662	0.00614329
	I338A	7.206	0.09053	10.5	0.06366	1.45712	0.0203262
	A347G	7.339	0.174	25.09	0.1911	3.41872	0.0851342
	L353A	8.101	0.1423	11.9	0.03385	1.46895	0.0261394
	R354A	9.077	0.1453	12.29	0.1275	1.35397	0.0258274
	V362A	7.332	0.1229	9.83	0.04453	1.3407	0.0232792
	A376G	8.619	0.2038	39.2	0.5299	4.54809	0.123875
	R399A	11.08	0.1288	7.805	0.08559	0.704422	0.0112572
	F400A	9.844	0.1152	12.47	0.09495	1.26676	0.0176861
	E401A	7.54	0.1295	14.85	0.1316	1.9695	0.0380636
	CRIPTP-3 15 AA
		kon (s-1 µM-1)	SE	koff (s-1)	SE	Kd (µM)	SE	coupling	SE coupling (sp)	DDDG (kcal/mol)	SE DDDG (sp/coupling)
	WT	8.35	0.2201	80.58	0.192	9.6503	0.255412
	G322A	7.562	0.07683	20.05	0.1344	2.65141	0.0322732	1.10733	0.0399528	0.0572974	0.0202771
	F325A	11.13	0.5775	124.9	6.209	11.2219	0.806379	1.44107	0.115358	0.205348	0.0449881
	I327V	6.081	0.7077	397.1	10.85	65.3018	7.80639	0.850235	0.106349	-0.0911803	0.0702959
	G330A	8.069	3.384	306.7	37.23	38.0097	16.5949	1.97168	0.865889	0.381533	0.24681
	E334A	10.44	0.6201	130.3	6.767	12.4808	0.984729	1.40543	0.122629	0.191273	0.0490365
	G335A	10.95	0.2001	23.54	0.2598	2.14977	0.0458936	1.1368	0.0470201	0.0720604	0.0232452
	I338A	5.562	0.1607	65.33	1.629	11.7458	0.448271	0.835967	0.0427833	-0.100691	0.0287622
	A347G	5.825	0.3056	135	3.6	23.176	1.36395	0.994035	0.0706517	-0.00336244	0.0399446
	L353A	5.825	0.3134	85.03	1.289	14.5974	0.815959	0.678122	0.0450289	-0.218297	0.0373181
	R354A	9.426	0.2757	86.93	2.03	9.22236	0.34517	0.989334	0.0517185	-0.00602642	0.0293791
	V362A	8.261	0.1735	72.19	1.789	8.73865	0.28387	1.03386	0.0498491	0.018715	0.0270976
	A376G	11.28	0.694	189.6	7.778	16.8085	1.24294	1.82337	0.154483	0.337587	0.0476149
	R399A	11.29	0.1164	37.97	0.3628	3.36315	0.0472751	1.41144	0.0532072	0.193671	0.0211858
	F400A	14.83	0.3841	72.22	1.447	4.86986	0.159466	1.75289	0.0828745	0.315431	0.0265707
	E401A	7.777	0.2363	95.85	0.5566	12.3248	0.38126	1.07684	0.0516271	0.0416048	0.0269441

## Sheet: Dataset S1B (6 AA CRIPT PDZ)
	CRIPT 6 AA
	Mutant	kon (s-1 µM-1)	SE	koff (s-1)	SE	Kd (µM)	SE
	WT	7.036	0.06319	2.512	0.07118	0.357021	0.0106125
		7.526	0.02893	2.468	0.09857	0.32793	0.0131578
		7.398	0.04516	2.416	0.0172	0.326575	0.00306261
		6.77	0.07123	2.81	0.04041	0.415066	0.00739596
		6.547	0.0875	2.79	0.02082	0.426149	0.00652311
		6.695	0.1526	2.7	0.01528	0.403286	0.00947125
SEM	average	6.99533	0.147891	2.616	0.0640503	0.373964	0.0165827
	I314V	7.064	0.03566	2.43	0.03822	0.343998	0.00568238
	I316A	6.284	0.03411	1.511	0.03018	0.240452	0.00497687
	G322A	6.19	0.08568	0.72	0.02	0.116317	0.00360994
	L323A	7.109	0.04131	12.46	0.2728	1.75271	0.0397025
	G324A	6.65	0.1336	12.32	0.3	1.85263	0.0584848
	F325A	7.957	0.155	5.76	0.17	0.723891	0.0255988
	I327V	6.08	0.0361	13.76	0.07777	2.26316	0.0185521
	V328A	7.096	0.06347	7.171	0.2393	1.01057	0.0349136
	G330A	6.29	0.2193	64.88	2.97	10.3148	0.593533
	E334A	9.192	0.07892	5.637	0.06088	0.613251	0.008461
	G335A	14.23	0.1891	0.54	0.03	0.037948	0.0021677
	I338A	5.964	0.02884	1.857	0.0362	0.311368	0.00625372
	F340A	6.333	0.06427	4.439	0.06354	0.700932	0.0122989
	I341V	7.039	0.03749	3.431	0.04622	0.487427	0.00706084
	P346G	6.769	0.1201	4.09	0.16	0.604225	0.0259547
	A347G	5.759	0.03367	5.764	0.2852	1.00087	0.049867
	L353A	6.724	0.02551	1.921	0.0595	0.285693	0.00891503
	R354A	7.947	0.09137	2.689	0.04409	0.338367	0.00677607
	V362A	5.553	0.04742	2.35	0.02	0.423195	0.00510216
	N363A	6.756	0.1367	4.03	0.11	0.596507	0.0202676
	H372A	5.315	0.06283	34.5	0.35	6.49106	0.101115
	A375G	5.126	0.1013	6.12	0.12	1.19391	0.0332372
	A376G	7.152	0.03034	10.33	0.3605	1.44435	0.0507765
	I377A	6.885	0.03514	2.115	0.009333	0.30719	0.0020726
	A378G	6.531	0.04729	1.521	0.01018	0.232889	0.00229636
	K380A	5.368	0.03354	5.071	0.1001	0.944672	0.0195594
	A382G	6.893	0.03785	0.9964	0.007915	0.144552	0.00139591
	V386A	6.584	0.03573	1.91	0.05175	0.290097	0.00801607
	I388V	7.233	0.04627	3.261	0.03577	0.45085	0.00572495
	R399A	7.996	0.08147	7.285	0.07749	0.911081	0.0134197
	F400A	7.463	0.447	110	3.8655	14.7394	1.02355
	E401A	7.299	0.04741	5.278	0.03168	0.723113	0.00639526
	CRIPTP-3 6AA
	Mutant	kon (s-1 µM-1)	SE	koff (s-1)	SE	Kd (µM)	SE	coupling	SE coupling (sp)	DDDG (kcal/mol)	SE DDDG (sp/coupling)
	WT	6.41	0.09825	11.59	0.4258	1.80811	0.0719769
		6.608	0.04683	11	0.3611	1.66465	0.0559048
		6.53	0.1134	10.84	0.3025	1.66003	0.0545622
		5.771	0.09651	10.43	0.1453	1.80731	0.0393372
		6.234	0.102	11.1	0.4933	1.78056	0.0843232
		6.028	0.1158	10.47	0.08819	1.73689	0.0364328
SEM	average	6.2635	0.11903	10.905	0.161189	1.74104	0.0251917
	I314V	6.564	0.06644	10.89	0.3079	1.65905	0.0498226	0.965329	0.0558757	-0.0198307	0.03253
	I316A	5.691	0.0602	6.252	0.1038	1.09858	0.0216268	1.01901	0.0557353	0.0105817	0.030739
	G322A	5.979	0.0893	2.52	0.07	0.421475	0.0132927	1.28484	0.0826057	0.140857	0.0361325
	L323A	6.476	0.09142	36.83	1.345	5.68715	0.222667	1.43481	0.0932263	0.2029	0.0365158
	G324A	6.272	0.2604	31.44	1.97	5.01276	0.376787	1.72065	0.161614	0.304998	0.0527865
	F325A	7.766	0.1352	19.11	0.68	2.46073	0.097479	1.36959	0.0968003	0.176753	0.0397214
	I327V	5.567	0.07994	40.27	0.08321	7.2337	0.104943	1.45658	0.072146	0.211362	0.0278365
	V328A	7.492	0.1439	79.17	1.564	10.5673	0.291161	0.445228	0.0286072	-0.454753	0.0361101
	G330A	8.041	0.7501	216.2	18.25	26.8872	3.38261	1.78605	0.260752	0.325964	0.0820486
	E334A	7.644	0.1248	19.62	0.04293	2.56672	0.0422803	1.11234	0.0571247	0.0598357	0.0288617
	G335A	12.85	0.2073	1.33	0.06	0.103502	0.00495883	1.70695	0.150115	0.300504	0.0494244
	I338A	5.374	0.04794	10.25	0.2339	1.90733	0.0467319	0.760024	0.0428546	-0.154216	0.0316889
	F340A	5.832	0.06985	13.16	0.4619	2.25652	0.0836852	1.44616	0.0898358	0.207329	0.0349116
	I341V	6.376	0.06657	13.81	0.3248	2.16593	0.0557349	1.04772	0.0578399	0.0261963	0.0310256
	P346G	6.145	0.07842	16.75	0.57	2.72579	0.0990663	1.03201	0.0754268	0.0177093	0.0410749
	A347G	5.235	0.0561	17.38	0.2344	3.31996	0.0571894	1.40353	0.0987953	0.190514	0.0395594
	L353A	6.028	0.1094	8.901	0.1328	1.47661	0.0346915	0.900769	0.0548019	-0.0587327	0.0341915
	R354A	6.241	0.08943	11.01	0.1158	1.76414	0.0313578	0.892964	0.0480266	-0.0636238	0.0302263
	V362A	5.207	0.09098	10.77	0.05	2.06837	0.0373938	0.952558	0.0490162	-0.0273157	0.0289191
	N363A	6.221	0.08857	14.13	0.28	2.27134	0.0554213	1.22268	0.0766054	0.112987	0.0352114
	H372A	9.942	0.6956	130.6	8.575	13.1362	1.26041	2.30052	0.248036	0.468222	0.0605934
	A375G	4.607	0.08021	24.92	0.14	5.40916	0.0989575	1.0276	0.0588998	0.0152986	0.0322127
	A376G	6.402	0.1278	27.65	0.1095	4.31896	0.0878975	1.55694	0.0963009	0.248811	0.0347612
	I377A	6.12	0.06833	8.561	0.5826	1.39886	0.0964688	1.02238	0.085398	0.0124392	0.0469431
	A378G	6.525	0.08287	7.964	0.3258	1.22054	0.0522819	0.888338	0.0569351	-0.0665427	0.0360195
	K380A	5.046	0.05393	20.69	0.1912	4.10028	0.0579324	1.07262	0.0567983	0.0394002	0.0297594
	A382G	6.285	0.06045	3.886	0.08408	0.618298	0.0146401	1.08845	0.0578985	0.0476304	0.0298949
	V386A	6.034	0.04458	9.229	0.06471	1.5295	0.0155789	0.883026	0.0487104	-0.0699132	0.0310016
	I388V	6.438	0.07104	15.5	0.3145	2.40758	0.0556071	0.871828	0.0467089	-0.0770856	0.0301096
	R399A	5.843	0.09275	27.36	0.07197	4.68253	0.0753426	0.905849	0.0466448	-0.055572	0.028939
	F400A	9.122	0.374059	228.5	1.27279	25.0493	0.890646	2.73944	0.249007	0.566358	0.051084
	E401A	6.171	0.1551	22.47	0.1462	3.64123	0.0945342	0.924566	0.0500285	-0.0440783	0.03041
	CRIPTP-2 6AA
	Mutant	kon (s-1 µM-1)	SE	koff (s-1)	SE	Kd (µM)	SE	coupling	SE coupling (sp)	DDDG (kcal/mol)	SE DDDG (sp/coupling)
	WT PDZ3	7.761	0.1258	68.86	0.1288	8.87257	0.144772
		7.994	0.1332	68.87	0.2837	8.61521	0.147873
		7.986	0.1567	67.76	0.5446	8.48485	0.179913
		7.52	0.1434	66.47	0.07123	8.8391	0.16882
		6.578	0.2055	67	0.0875	10.1855	0.318477
		7.384	0.1274	68.03	0.1526	9.21316	0.160297
SEM	average	7.53717	0.197485	67.8317	0.362318	8.99962	0.229672
	I314V	7.612	0.1649	64.46	0.6394	8.46821	0.201765	0.977595	0.0574884	-0.0127346	0.0330489
	I316A	6.331	0.09616	42.75	0.2744	6.75249	0.111344	0.856958	0.0493617	-0.0867539	0.0323718
	G322A	6.209	0.08001	18.66	0.22	3.00531	0.0524903	0.931423	0.0580616	-0.0399255	0.0350331
	L323A	16.22	1.96	221.3	26.24	13.6436	2.30982	3.09153	0.55123	0.634311	0.100206
	G324A	6.647	0.7226	192.9	16.84	29.0206	4.04618	1.53631	0.233262	0.241312	0.0853302
	F325A	9.01	0.3728	94.47	4.588	10.485	0.668959	1.6615	0.148038	0.285337	0.050074
	I327V	11.49	1.227	171.5	15.12	14.926	2.06695	3.64893	0.539516	0.727472	0.0830949
	V328A	8.537	1.123	175	9.215	20.499	2.90456	1.18639	0.183366	0.0960555	0.0868614
	G330A	7.267	0.6697	202.8	15.6	27.907	3.34999	8.89493	1.26854	1.22824	0.0801488
	E334A	9.794	0.3113	99.09	3.556	10.1174	0.485016	1.45869	0.104233	0.212177	0.0401587
	G335A	14.64	0.3233	14.15	0.1	0.96653	0.0224105	0.944862	0.0756965	-0.0318744	0.0450239
	I338A	6.112	0.09941	56.72	0.271	9.2801	0.157316	0.807451	0.0464432	-0.120196	0.0323252
	F340A	6.714	0.221	95.17	1.347	14.1749	0.507889	1.19001	0.0772068	0.0977682	0.0364619
	I341V	8.186	0.2006	90.09	0.3814	11.0054	0.273685	1.06586	0.0625675	0.0358452	0.0329902
	P346G	6.692	0.5431	96.8	1.18	14.465	1.1871	1.00525	0.106375	0.00294321	0.0594705
	A347G	7.92	0.4076	132.8	4.824	16.7677	1.05625	1.43648	0.136791	0.203553	0.0535174
	L353A	6.858	0.1729	57.3	0.7029	8.35521	0.234258	0.822882	0.0544436	-0.109558	0.0371831
	R354A	8.012	0.3378	74.55	1.512	9.30479	0.435337	0.875137	0.063153	-0.0749568	0.0405559
	V362A	5.736	0.1415	47.2	0.74	8.22873	0.240519	1.23766	0.0744378	0.119832	0.0338008
	N363A	8.05	0.3492	88.93	2.27	11.0472	0.556026	1.29945	0.103184	0.147209	0.0446262
	H372A	7.531	0.473	77.86	5.821	10.3386	1.00949	15.1095	1.68214	1.52601	0.0625675
	A375G	6.156	0.2194	122.5	5.104	19.8993	1.09106	1.44388	0.115499	0.206441	0.0449558
	A376G	8.226	0.2884	120.5	3.551	14.6487	0.670901	2.37285	0.183049	0.485619	0.0433544
	I377A	7.266	0.1133	67.51	0.5117	9.29122	0.161089	0.795662	0.0433158	-0.128462	0.0305952
	A378G	7.17	0.06746	44.71	0.7669	6.2357	0.121994	0.898792	0.0500228	-0.0599676	0.0312785
	K380A	6.253	0.3565	112.2	4.237	17.9434	1.22705	1.26699	0.111342	0.132992	0.0493881
	A382G	6.88	0.06673	34.52	0.1008	5.01744	0.0508224	0.693327	0.0367753	-0.205834	0.0298095
	V386A	6.469	0.1313	52.83	0.3224	8.16664	0.173087	0.85486	0.052907	-0.0881313	0.034782
	I388V	7.487	0.1725	84.75	0.8076	11.3196	0.28223	0.958507	0.055894	-0.0238164	0.0327722
	R399A	9.172	1.175	192.5	14.11	20.9878	3.09768	1.04468	0.163915	0.0245678	0.0881798
	F400A	ND	ND	ND	ND	ND	ND	ND	ND	ND	ND
	E401A	7.794	0.4885	162.9	6.158	20.9007	1.5298	0.832608	0.0747177	-0.102954	0.0504335

## Sheet: Dataset S1C (15 AA CRIPT PSG)
	CRIPT 15 AA
				kon (s-1 µM-1)	SE	koff (s-1)	SE	Kd (µM)	SE
	PSG WT			7.879	0.1038	3.459	0.03405	0.439015
				7.787	0.08216	3.39	0.05419	0.435341
				8.824	0.1613	3.525	0.006433	0.399479
SEM	average			8.16333	0.270586	3.492	0.0318224	0.427766	0.0102969
	G322A			8.179	0.1302	0.7939	0.01097	0.0970657	0.00204609
	F325A			6.217	0.2309	8.764	0.09152	1.40968	0.054386
	I327V			6.329	0.1521	18.91	0.5417	2.98783	0.111721
	G330A			7.658	0.3308	99.34	2.614	12.9721	0.65613
	E334A			9.365	0.1357	8.424	0.1534	0.899519	0.0209332
	G335A			8.29	0.117555	1.775	0.032847	0.214113	0.00499178
	I338A			7.103	0.07175	2.721	0.009158	0.383078	0.00407875
	A347G			4.756	0.1352	8.923	0.3547	1.87616	0.0916876
	L353A			8.749	0.1301	2.791	0.01295	0.319008	0.0049693
	R354A			8.087	0.2077	3.897	0.02757	0.481885	0.0128373
	V362A			4.651	0.3251	3.634	0.159	0.781337	0.0644318
	A376G			8.128	0.1057	11.49	0.05749	1.41363	0.0196972
	R399A			8.08	0.1895	5.01	0.0756	0.62005	0.017292
	F400A			6.342	0.1298	6.352	0.08806	1.00158	0.024759
	E401A			6.785	0.08383	3.406	0.03601	0.50199	0.00816299
	CRIPTP-3 15 AA
				kon (s-1 µM-1)	SE	koff (s-1)	SE	Kd (µM)	SE	coupling	SE coupling (sp)	DDDG (kcal/mol)	SE DDDG (sp/coupling)
	PSG WT			5.829	0.3059	12.02	0.09471	2.0621
				6.966	0.1726	11.6	0.3351	1.66523
				8.127	0.2376	11.7	0.1714	1.43965
SEM	average			6.974	0.541654	11.86	0.103423	1.7006	0.148555
	G322A			7.008	0.08119	2.409	0.03491	0.34375	0.00637768	1.12258	0.10649	0.0649859	0.0533123
	F325A			6.094	0.2933	22.14	0.2096	3.63308	0.178208	1.54256	0.169715	0.243596	0.061832
	I327V			5.622	0.2861	51.97	0.09297	9.24404	0.470714	1.28496	0.141936	0.14091	0.0620782
	G330A			14.56	1.579	208.4	12.79	14.3132	1.78356	3.60304	0.58427	0.720358	0.0911342
	E334A			8.205	0.25	28.2	0.5176	3.43693	0.122254	1.04049	0.104137	0.0223044	0.0562478
	G335A			7.229	0.1282	5.291	0.05904	0.731913	0.0153355	1.163	0.111507	0.0848644	0.0538838
	I338A			6.225	0.09001	8.182	0.03821	1.31438	0.0199718	1.15868	0.107166	0.082771	0.0519795
	A347G			2.931	0.227	35.15	0.6478	11.9925	0.954729	0.62195	0.0809403	-0.266891	0.0731384
	L353A			7.352	0.156	8.946	0.05074	1.21681	0.0267257	1.04226	0.0985207	0.0232594	0.0531239
	R354A			7.832	0.1646	12.7	0.2278	1.62155	0.0448037	1.18143	0.116257	0.0936997	0.0553029
	V362A			6.485	0.07595	11.99	0.1126	1.84888	0.0277552	1.68006	0.207376	0.291583	0.0693695
	A376G			5.414	0.1694	27.69	0.2463	5.11452	0.16637	1.09882	0.106888	0.0529626	0.0546687
	R399A			8.021	0.1391	14.69	0.05063	1.83144	0.032382	1.34595	0.129803	0.166971	0.0541989
	F400A			6.892	0.3478	41.16	0.9122	5.97214	0.329163	0.66673	0.0726065	-0.227818	0.0612015
	E401A			6.444	0.1163	12.39	0.08194	1.92272	0.0369572	1.03795	0.0976116	0.0209314	0.0528521

## Sheet: Dataset S1D (6 AA CRIPT PSG)
	CRIPT 6 AA
		kon (s-1 µM-1)	SE	koff (s-1)	SE	Kd (µM)	SE
	PSG WT	5.283	0.473
		6.967	0.2021	1.47	0.129	0.210995	0.0195012
		7.133	0.1298	1.372	0.07701	0.192345	0.0113495
		5.874	0.07009	1.523	0.06488	0.259278	0.0114704
		4.948	0.1168	0.9868	0.2168	0.199434	0.0440679
		5.381	0.1742	1.051	0.02527	0.195317	0.0078762
		6.578	0.1723	1.363	0.0305	0.207206	0.00713832
SEM	average	6.02343	0.330372	1.2943	0.0829462	0.214878	0.00923845
	G322A	6.768	0.07333	0.2636	0.002127	0.038948	0.000526162
	F325A	5.452	0.1952	4.72	0.4549	0.865737	0.0890087
	I327V	5.679	0.06893	8.861	0.9971	1.56031	0.176595
	G330A	6.161	0.1856	35.4	1.761	5.74582	0.334156
	E334A	7.204	0.07607	2.403	0.07737	0.333565	0.0113027
	G335A	7.024	0.1332	0.7376	0.0285	0.105011	0.00451985
	I338A	5.414	0.1082	1.064	0.03109	0.196528	0.00695722
	A347G	4.368	0.08923	4.95	0.2694	1.13324	0.0658774
	L353A	6.25	0.0763	1.145	0.08232	0.1832	0.0133597
	R354A	6.965	0.1078	1.709	0.1106	0.24537	0.0163272
	V362A	7.119	0.4095	1.318	0.01296	0.185138	0.010804
	A376G	6.618	0.08358	5.4	0.1627	0.815956	0.0266568
	R399A	7.225	0.219	2.756	0.247	0.381453	0.0360892
	F400A	6.435	0.2503	12.94	0.384	2.01088	0.0983807
	E401A	5.638	0.09957	5.089	0.4608	0.902625	0.0832711
	CRIPTP-3 6 AA
		kon (s-1 µM-1)	SE	koff (s-1)	SE	Kd (µM)	SE	coupling	SE coupling (sp)	DDDG (kcal/mol)	SE DDDG (sp/coupling)
	PSG WT	5.298	0.06344	1.788	0.1275	0.337486
		5.717	0.1153	1.997	0.2482	0.349309
		6.283	0.07852	1.953	0.05462	0.310839
		6.096	0.09517	2.598	0.3046	0.426181
SEM	average	5.8485	0.18881	2.084	0.153408	0.355954	0.0214366
	G322A	5.999	0.0878	0.9553	0.08439	0.159243	0.0142591	0.40516	0.0473807	-0.507752	0.0657222
	F325A	5.215	0.2504	8.295	0.2587	1.5906	0.09107	0.901626	0.125335	-0.0581982	0.0781238
	I327V	4.356	0.165	14.87	0.1203	3.41368	0.132222	0.757164	0.106503	-0.156334	0.0790508
	G330A	6.565	0.236	85.12	2.583	12.9657	0.609957	0.734104	0.07724	-0.173717	0.0591318
	E334A	6.421	0.1941	6.797	0.09255	1.05856	0.0350955	0.521997	0.0458724	-0.365353	0.0493878
	G335A	6.865	0.1749	1.768	0.02517	0.257538	0.00751622	0.675456	0.0610891	-0.22051	0.050828
	I338A	4.684	0.1096	2.711	0.1629	0.578779	0.0373217	0.562488	0.0586895	-0.323367	0.0586386
	A347G	3.781	0.109	13.8	0.6097	3.64983	0.192545	0.514343	0.0554862	-0.373655	0.0606274
	L353A	5.59	0.0746	3.313	0.1688	0.592665	0.0312154	0.512057	0.0596438	-0.376158	0.0654611
	R354A	5.943	0.131	4.725	0.1389	0.795053	0.0292127	0.511243	0.0542329	-0.377052	0.0596173
	V362A	5.374	0.2803	6.793	0.8823	1.26405	0.176923	0.242625	0.040939	-0.795927	0.0948284
	A376G	5.594	0.2096	13.53	1.181	2.41866	0.229748	0.558848	0.0697232	-0.327015	0.0701164
	R399A	6.323	0.2093	6.677	0.402	1.05599	0.0725528	0.598392	0.0828007	-0.288593	0.0777651
	F400A	4.033	0.1251	28.85	0.4338	7.15348	0.246591	0.465662	0.0443166	-0.429534	0.053485
	E401A	5.098	0.28	7.253	0.4497	1.42271	0.117844	1.05097	0.151745	0.027941	0.0811443
	CRIPTP-2 6 AA	kon (s-1 µM-1)	SE	koff (s-1)	SE	Kd (µM)	SE	coupling	SE coupling (sp)	DDDG (kcal/mol)	SE DDDG (sp/coupling)
	PSG	5.167	0.05188	7.795	0.0939	1.50861
		5.16	0.181	13.2	2.226	2.55814
SEM	average	5.1635	0.00247487	10.4975	1.91096	2.03302	0.371064
	G322A	5.924	0.1231	9.052	0.579	1.52802	0.102766	0.24116	0.0481519	-0.799329	0.112213
	F325A	5.423	0.4222	20.94	0.4211	3.86133	0.310485	2.12129	0.484646	0.422637	0.128399
	I327V	3.118	0.06652	21.17	0.4711	6.78961	0.209309	2.17429	0.480913	0.436506	0.124304
	G330A	6.357	0.5267	142.2	6.531	22.369	2.11906	2.43027	0.529765	0.499058	0.122508
	E334A	7.389	0.315	16.99	1.387	2.29936	0.211765	1.37253	0.290483	0.177962	0.118942
	G335A	7.505	0.2453	16.66	1.169	2.21985	0.171832	0.447572	0.0928169	-0.451802	0.116547
	I338A	4.091	0.1452	16.84	1.008	4.11635	0.286453	0.451712	0.0917512	-0.446628	0.114153
	A347G	3.748	0.1865	31.47	0.005125	8.39648	0.41781	1.27696	0.258617	0.137397	0.11382
	L353A	6.23	0.2562	16.49	0.9291	2.64687	0.184631	0.654852	0.139447	-0.23792	0.119675
	R354A	5.167	0.2116	17.22	0.3819	3.33269	0.155209	0.696589	0.142347	-0.203196	0.114844
	V362A	4.999	0.8484	20.47	1.002	4.09482	0.723276	0.427772	0.112988	-0.477231	0.148442
	A376G	4.471	0.09551	25.93	0.2814	5.7996	0.138962	1.33113	0.255365	0.160747	0.107815
	R399A	8.604	0.5839	70.71	3.712	8.21827	0.705113	0.439149	0.0996333	-0.46248	0.127506
	F400A	ND	ND	ND	ND	ND	ND	ND	ND	ND	ND
	E401A	5.115	1.205	64.41	3.725	12.5924	3.05461	0.678188	0.217143	-0.218242	0.179942
	Replicate dddGc values for Fig. S8
	CRIPT 6 AA	kon (s-1 µM-1)	SE	koff (s-1)	SE	Kd (µM)	SE
R1	PSG	6.554	0.08652	1.897	0.05613	0.289442	0.00937794
R2		6.66	0.09932	1.896	0.01026	0.284685	0.00451634
R1	G322A	6.49	0.03581	0.2731	0.004114	0.0420801	0.000675083
R2		6.398	0.09705	0.2537	0.003351	0.039653	0.000797565
R1	F325A	5.794	0.04861	4.775	0.8304	0.824128	0.143487
R2		5.709	0.08304	4.51	0.9571	0.789981	0.168041
R1	I327V	5.235	0.0888	9.6	1.497	1.83381	0.287647
R2		5.48	0.1082	8.372	0.921	1.52774	0.170751
R1	E334A	6.754	0.1093	2.367	0.2507	0.350459	0.0375495
R2		6.679	0.08703	2.168	0.062	0.324599	0.010201
R1	G335A	7.093	0.09927	0.7185	0.007886	0.101297	0.00180166
R2		7.094	0.125	0.6794	0.01297	0.0957711	0.00248807
	CRIPTP-2 6 AA	kon (s-1 µM-1)	SE	koff (s-1)	SE	Kd (µM)	SE	coupling	SE coupling (sp)	DDDG (kcal/mol)	SE DDDG (sp/coupling)
R1	PSG	5.216	0.2083	16.57	0.2758	3.17676	0.137442
R2		5.848	0.1277	17.41	2.501	2.97709	0.43258
R1	G322A	6.286	0.05956	9.828	1.313	1.56347	0.209402	0.2954	0.0429267	-0.685317	0.0816684
R2		5.931	0.112	8.783	0.6087	1.48086	0.106372	0.28002	0.0459514	-0.715367	0.0922245
R1	F325A	4.425	0.3074	26.36	0.1154	5.95706	0.414652	1.5184	0.296304	0.234724	0.10967
R2		4.029	0.2111	22.83	0.01346	5.66642	0.296912	1.45792	0.383958	0.211882	0.148008
R1	I327V	2.984	0.1025	17.84	0.08771	5.97855	0.207455	3.36653	0.570624	0.682202	0.0952585
R2		2.83	0.1003	19.36	0.4658	6.84099	0.293046	2.33538	0.441205	0.476673	0.106174
R1	E334A	5.571	0.2187	14.85	2.069	2.66559	0.385848	1.44301	0.271325	0.206101	0.105672
R2		5.71	0.1836	17.21	1.957	3.01401	0.35617	1.12624	0.214627	0.0668124	0.1071
R1	G335A	6.908	0.1533	13.79	0.3769	1.99624	0.0702799	0.556941	0.0372668	-0.328937	0.0376054
R2		6.081	0.4872	14.07	0.4666	2.31376	0.200628	0.432855	0.0744188	-0.470592	0.0966221

## Sheet: Dataset S1E (DDDDG)
CRIPTP-2 6 AA
	DDDG PSG (kcal/mol)	SE						DDDG PDZ3 (kcal/mol)	SE					DDDDG PSG to PDZ3	SE
WT
G322A	-0.799329	0.112213						-0.0399255	0.0350331					-0.759403	0.117555
F325A	0.422637	0.128399						0.285337	0.050074					0.1373	0.137818
I327V	0.436506	0.124304						0.727472	0.0830949					-0.290967	0.14952
G330A	0.499058	0.122508						1.22824	0.0801488					-0.729182	0.146397
E334A	0.177962	0.118942						0.212177	0.0401587					-0.0342154	0.125538
G335A	-0.451802	0.116547						-0.0318744	0.0450239					-0.419928	0.124941
I338A	-0.446628	0.114153						-0.120196	0.0323252					-0.326431	0.118642
A347G	0.137397	0.11382						0.203553	0.0535174					-0.066156	0.125774
L353A	-0.23792	0.119675						-0.109558	0.0371831					-0.128363	0.125318
R354A	-0.203196	0.114844						-0.0749568	0.0405559					-0.12824	0.121794
V362A	-0.477231	0.148442						0.119832	0.0338008					-0.597063	0.152242
A376G	0.160747	0.107815						0.485619	0.0433544					-0.324872	0.116205
R399A	-0.46248	0.127506						0.0245678	0.0881798					-0.487047	0.155027
F400A		ND
E401A	-0.218242	0.179942						-0.102954	0.0504335					-0.115287	0.186876
CRIPTP-3 6 AA or 15 AA	DDDG PSG 6AA (kcal/mol)	SE		DDDG PSG 15 AA(kcal/mol)	SE			DDDG PDZ3 6AA (kcal/mol)	SE		DDDG PDZ3 15 AA(kcal/mol)	SE			DDDDG PSG to PDZ3 6 AA (kcal/mol)	SE			DDDDG PSG to PDZ3 15 AA (kcal/mol)	SE
WT
G322A	-0.507752	0.0657222		0.0649859	0.0533123			0.140857	0.0361325		0.0572974	0.0202771			-0.648609	0.0749997			0.00768854	0.0570383
F325A	-0.0581982	0.0781238		0.243596	0.061832			0.176753	0.0397214		0.205348	0.0449881			-0.234952	0.087642			0.0382476	0.0764664
I327V	-0.156334	0.0790508		0.14091	0.0620782			0.211362	0.0278365		-0.0911803	0.0702959			-0.367697	0.0838087			0.23209	0.0937828
G330A	-0.173717	0.0591318		0.720358	0.0911342			0.325964	0.0820486		0.381533	0.24681			-0.499681	0.101136			0.338825	0.263098
E334A	-0.365353	0.0493878		0.0223044	0.0562478			0.0598357	0.0288617		0.191273	0.0490365			-0.425188	0.0572027			-0.168969	0.0746217
G335A	-0.22051	0.050828		0.0848644	0.0538838			0.300504	0.0494244		0.0720604	0.0232452			-0.521015	0.0708961			0.012804	0.058684
I338A	-0.323367	0.0586386		0.082771	0.0519795			-0.154216	0.0316889		-0.100691	0.0287622			-0.169151	0.0666533			0.183463	0.0594065
A347G	-0.373655	0.0606274		-0.266891	0.0731384			0.190514	0.0395594		-0.00336244	0.0399446			-0.564169	0.0723922			-0.263529	0.0833354
L353A	-0.376158	0.0654611		0.0232594	0.0531239			-0.0587327	0.0341915		-0.218297	0.0373181			-0.317425	0.0738527			0.241556	0.0649214
R354A	-0.377052	0.0596173		0.0936997	0.0553029			-0.0636238	0.0302263		-0.00602642	0.0293791			-0.313428	0.066842			0.0997261	0.0626222
V362A	-0.795927	0.0948284		0.291583	0.0693695			-0.0273157	0.0289191		0.018715	0.0270976			-0.768611	0.09914			0.272868	0.0744742
A376G	-0.327015	0.0701164		0.0529626	0.0546687			0.248811	0.0347612		0.337587	0.0476149			-0.575826	0.0782601			-0.284624	0.0724972
R399A	-0.288593	0.0777651		0.166971	0.0541989			-0.055572	0.028939		0.193671	0.0211858			-0.233021	0.0829752			-0.0267003	0.0581925
F400A	-0.429534	0.053485		-0.227818	0.0612015			0.566358	0.051084		0.315431	0.0265707			-0.995893	0.073961			-0.543249	0.0667205
E401A	0.027941	0.0811443		0.0209314	0.0528521			-0.0440783	0.03041		0.0416048	0.0269441			0.0720193	0.0866555			-0.0206734	0.059324
